# Supplementary material for: Mechanistic Study of Hypoxia-Mediated Regulation of Osteoblast Senescence via ATP6V1A-Dependent Modulation of Metabolic Remodeling
Source: Biology (Basel). 2025 Dec 18;14(12):1801. doi: 10.3390/biology14121801 (PMC12731071; doi:10.3390/biology14121801)
Supplement: Supplementary file 1 [file biology-14-01801-s001.zip]

Archive with 8 entries (8 files):
- Supplementary Figure1.tif
- Supplementary Figure2.pdf
- Supplementary Figure3.tif
- Supplementary Figure4.pdf
- Supplementary Information Legends.doc
- Supplementary Tables1.doc
- Supplementary Tables2.xls
- Supplementary Tables3.xls
