# Supplementary material for: Mechanistic Study of Hypoxia-Mediated Regulation of Osteoblast Senescence via ATP6V1A-Dependent Modulation of Metabolic Remodeling
Source: Biology (Basel). 2025 Dec 18;14(12):1801. doi: 10.3390/biology14121801 (PMC12731071; doi:10.3390/biology14121801)
Supplement: Supplementary file 1 [file biology-14-01801-s001.zip › Supplementary Tables2.xls]

Tables2 V1 subunit�Crelated genes
Atp6v1a
Atp6v1b1
Atp6v1b2
Atp6v1c1
Atp6v1c2
Atp6v1d
Atp6v1e2
Atp6v1f
Atp6v1g1
Atp6v1g2
Atp6v1g3
