# Supplementary material for: Mechanistic Study of Hypoxia-Mediated Regulation of Osteoblast Senescence via ATP6V1A-Dependent Modulation of Metabolic Remodeling
Source: Biology (Basel). 2025 Dec 18;14(12):1801. doi: 10.3390/biology14121801 (PMC12731071; doi:10.3390/biology14121801)
Supplement: Supplementary file 1 [file biology-14-01801-s001.zip › Supplementary Tables3.xls]

TableS3 DEGs identified
Fer1l6
Rrp7a
Gpr35
Uap1l1
Cachd1
Ces2g
Bnip3
Triobp
Sgsm2
Ccdc117
Prc1
Taok3
Pdk1
Aif1l
Ldha
Grhpr
Anapc4
Tmem40
Wnk1
Msr1
Tbk1
Hepacam
Aire
Higd1a
Pfkp
Aldoa
Slc4a11
Rhot2
Myo1a
Gpi1
Rictor
Mtg2
Inhbc
Pgm1
Gpnmb
Slc48a1
MSTRG.17931.2
Mdm2
Pgam1
Slc33a1
Gm15446
Fam162a
Sccpdh
Prelid1
Btbd19
Mgarp
Syt11
Gtf3c6
Dalrd3
Edem3
Ankrd12
Slc2a1
Fbxo17
Pfkl
Parp3
Tpi1
Eogt
Pde8a
Rnf7
Sowahd
Gapdhrt2
Ephx3
Herc6
Flcn
Hnrnpa0
Ints3
Srd5a1
Rbpj
Dpysl2
Impact
Pkm
Egln1
Cfap91
Uhrf2
Gns
Pgk1
Cdh1
Nudcd3
Tm9sf1
Gadd45gip1
Rnf220
Eno1b
Vcpip1
Thoc2l
Eno1
Marcksl1
Zfp219
Tmem252
Pecr
Thoc3
Idua
Lrp11
Galk1
Krit1
Ppip5k1
Trpm7
Cdk2ap2
Ccng1
Uqcrfs1
Fam120c
Fnip1
Tango6
Nek2
Mios
Odf2l
Mfsd1
Cmc1
Wdr45b
Nfic
Trappc11
Rgs11
Rab11fip3
Csnk1e
Garnl3
Plpp2
Seh1l
Slc25a12
Arpc2
Crcp
Ero1a
MSTRG.8552.1
Pafah1b3
Mcf2l
Rcor2
Alkbh5
Tkt
Glul
Nrf1
Cdsn
Cep97
Atp5if1
Mybl1
Txnrd3
Cdca4
Rp9
Ep300
Pidd1
Kantr
Ephx2
Ppp1cc
Tmx3
Mrpl24
Ndufs1
Col18a1
Trp53inp1
2700049A03Rik
Scml2
Hspa4l
Odr4
Cdk5
Mdga1
Pdk3
Bcap31
Khdrbs1
Car9
Hs1bp3
Polr2e
Atp6ap2
Egfr
Ftl1
N6amt1
Fxr2
Ccdc115
Haus7
Znfx1
Gys1
Recql
Iffo1
Fam216a
Supv3l1
Pasd1
Trappc6a
Efl1
Tcerg1
Mrps9
Rps6ka1
Hoxa5
Pcdhgc3
Smarce1
Prdx4
Phlpp2
Suclg2
Arl8b
Rpap3
Rfx7
Tmsb10
Cercam
Ly6e
BC031181
Cstb
Sema5a
Ppef2
Prmt1
Polr2d
Eif3g
Gapdhrt
Cbarp
Kctd5
Ak4
Dnaja1
Bnip1
Get4
Tmem200a
Sqstm1
Armcx2
Ccnb2
Ash2l
Pikfyve
Ddah2
Rnf126
Thrap3
Ly6c1
Mustn1
Ptpn2
Wdr90
Gnao1
Mapkapk2
Rnf145
Cdc25c
Gxylt2
Api5
Ctsd
Ankrd37
Dusp10
Col20a1
Dnajc5
Mta2
Slc66a3
Sf1
Gm10509
Gm50387
Gm8220
Cltc
Shprh
Cops4
Xpo1
Trdmt1
Tpp1
Lrwd1
Apba1
Mfsd11
Lonp1
Pkn2
Rps11
Tmem19
C2cd3
Apc
P4ha2
Pwwp2a
Gmeb2
Rnps1
Cemip
Mrps10
Ly6a
Ahdc1
Zscan10
Plcl1
Trmt1l
Timm13
Ndufa10
Fam161b
Kcnf1
Ccser2
2310039H08Rik
Rps13
Gprasp1
Lsp1
Tamm41
Mthfd1l
4930444P10Rik
MSTRG.8384.4
Trp53rka
Rbmxl1
Itga9
Rsbn1l
Kics2
Mri1
Mpdz
Polr1c
Vps35
Gm3558
Rnf26rt
Zfp30
Sh3rf3
Ube2i
Ephb3
Ccdc103
Zfp317
Ercc5
Lrrc8c
Immp1l
Selenoh
Zfp280c
Sesn2
Irak1
Cox10
Fez2
Anxa2
Szrd1
Ogdhl
Rabl6
Inka2
Slc25a45
Rpl11
Stoml2
Myo1h
Cand2
Hddc2
Zfp113
Slc5a3
Zfp93
Asrgl1
Plscr3
9130401M01Rik
Fign
B3glct
Srsf6
Lage3
Hexa
MSTRG.15183.2
B4galt4
Sdcbp2
Stx5a
Ppp3ca
Eif3m
Mmp28
Trappc2b
Psmc1
Fzd5
Hus1b
Mfap5
Frk
Mroh2a
Mllt10
Cngb1
Cyp3a44
Rnf213
Dip2b
Lcorl
Phlda3
Glipr1
Stard4
Cdk7
Fcho2
Rock1
Cope
Nemp1
Sumo3
Eya4
Tpm3
Ppm1f
Tmc4
Nphp3
U90926
Zfp943
Dock4
Cfhr2
Mif
Hdhd5
Cenpj
Mbp
Fnbp1
Tap1
Naa12
P2rx3
Strn4
Atp6v0a2
Hnrnpd
Me2
Rab11fip5
Adgrb2
Arvcf
Map3k12
Tmem33
Uxt
Amigo1
Aff4
MSTRG.19356.55
Optn
Wiz
Tomm40
Ankle1
Clybl
Bsg
Stag2
Tnks2
Hltf
Zfp182
Prelid2
Klhl10
Selenom
Atpaf2
Ccdc92
Macf1
Bmpr2
Tacc3
Rpl36
Psma6
Tmem184c
Vim
Tfam
Fam83d
MSTRG.9581.2
Ccdc102a
Kif28
Tmem129
Serpinb8
Tulp4
Ap5z1
Zftraf1
Stam
Tmem214
Esco2
Arhgap5
Tubb2b
Car12
Snx5
Eif3l
Atg13
Rps15a
Car6
Mtss2
Pcnp
Nfkbia
Rpl27
Fgd6
Hint2
Rmnd5a
Psma3
Kat14
Arhgap9
Ptrhd1
Rbfox2
Epn3
Tmem179b
AI837181
Ints7
Pten
Parl
Zfp62
Sra1
Hilpda
Dcaf15
Setbp1
Lamp1
Ap3m1
Vmn1r44
Alx4
Col4a2
Clic1
Ufsp2
Scai
Bcr
Dram1
Zbtb25
Mrpl23
Thumpd1
Npc1
Lmbr1
Mdc1
Elfn1
Hspa1b
Cwc27
Msantd4
Jmjd6
Ifit2
Eif3j2
Cyp4f17
Ecd
Tuba1a
Avl9
Mcoln1
Asap3
Rpl35a
Dpy19l4
Chrac1
Ino80c
Gtf2a1
P4ha1
Nob1
Glrp1
Yif1b
Eef1b2
Taf1b
Rad54l
Cdk9
Zfp955b
1700020L24Rik
Rpl18
Rpl38
Nsd3
Eif2b1
Tmem45a
Pimreg
Pdzd7
Mknk2
Rbm3
Thbs2
Fam76b
Arhgap21
Map2k1
Ccp110
Sos2
Slc17a7
Etv4
Snrpa1
Pstpip2
Slmap
Fhod1
Borcs7
Acsl1
Snapc5
Cacna1c
Tbl2
Osbpl1a
Las1l
Rpl35
Gm11009
Tmed4
Riok3
Dlst
Slc18b1
Klc1
Enoph1
Zfp330
Nr2f1
Snrpd1
Lrif1
Phip
B4galt6
Cpeb4
Atp6v1b2
Pcx
Sfpq
Parp10
S100a10
Ndrg1
Gab2
Ppp2r3c
Trim21
Tex10
Ctns
Tnfaip3
Cstf3
Slc29a2
Atp6v0d1
Rbm10
Ntmt1
Hectd3
Mki67
Agps
Kif26b
Tbc1d25
Atxn3
Wars2
Hnrnpf
Mrpl54
Cacna2d1
Ly75
Loxl3
Tmem198b
Zfp935
Snx14
9130023H24Rik
Acad11
Zfp593
Maco1
Uqcrc1
6430548M08Rik
Echdc2
Zdhhc9
Spsb2
Zfp871
Gclc
Snrpb
Zfp420
Got2
Vps18
Alg14
Kdm3a
Ripor1
Syvn1
Zfp251
Jpt1
Atosa
Tubb5
Tns2
Gbf1
Xxylt1
Prx
Unc119b
MSTRG.22020.5
Rhou
Ppie
Lamp2
Nr1d2
Nudt9
Jund
Adgrv1
Phb2
Bltp2
Zbtb34
Naa10
Camk1d
Pate14
Pierce1
Tmem11
Cttn
Elk1
Kansl1l
Utp3
Ndufs3
Snx33
Gtf2h5
Kpna2
Rpl34
Pex11g
Ccnb1
Kctd21
Azi2
Mtpap
Tcp1
Fau
Rpl29
Fibcd1
Rpl22l1
Nap1l3
Prkdc
Nfyc
Sphk2
Rlig1
Zranb3
Lsm7
Timmdc1
H2bc4
Ints8
Letm1
Gpr137
Nectin2
Bnip3l
Tomm34
Serinc1
Gli1
Mbd6
Mat2b
Glipr2
Eme2
2310009B15Rik
Jmjd7
Wasl
Nacc1
Tcf3
Depdc1b
Ubr3
Cfap126
Cep95
Sbf2
Mrps35
BC034090
Plrg1
Atp6v0b
Klf16
Mettl14
Zup1
Phf14
Chordc1
Epn1
Thap12
Zfand3
Hnrnph2
Zhx1
Col28a1
Zcchc4
Cda
Arid2
Washc5
MSTRG.20219.2
Lrp6
Ube2j2
Mxi1
Fbxo25
Vmn2r1
Ppp1r9b
Cry2
Atp1a3
Usp45
Dph6
Chchd1
Entpd4
Orai3
Apbb2
Clcn7
Tars3
Trim45
Akr1b8
Rtcb
Creb5
Snx10
Cnbp
Banp
MSTRG.15748.8
Cenpf
Hbegf
Atrx
MSTRG.13853.2
Emc6
Frmd6
Septin10
Cept1
Sirt4
Anks1
Adrm1
Synm
Kif21a
Rida
Rpp30
Emsy
Acap2
Lig3
Wdr81
Srsf3
Rbks
Lman2l
Slc35e3
Kctd2
Phf6
Me3
Slc35b2
Tes
Mavs
Hsp90aa1
Zfp90
Chodl
Gtpbp1
Riox1
Copz2
Eif6
Lsm14b
Pex6
Lyst
Prr13
Gnl2
Zcchc18
Kdm4b
Mmp2
Zfp787
Ttc3
Letmd1
Pced1a
MSTRG.747.3
Nrgn
Sh2d6
Rnf103
Ift140
Col4a1
Tsku
Sf3a2
Eif2s2
Btf3l4b
Pik3ca
Rtca
Bcl9l
Slbp
Nampt
Nsmce2
Pgls
Prss16
Mix23
Dnajc14
Prpsap2
Ifi205
Trpv2
Tdp1
Eif4a3
Il18rap
Snx4
Cgref1
Coasy
Myef2l
Ltbp2
Rpp40
Rnf167
Cactin
Nipbl
Ints2
Podnl1
Tmem109
Rbms2
Smg7
Inpp4b
Rbm34
Zmym2
1700003E16Rik
Gcc1
Exosc8
Tlr3
Aldh16a1
Mblac2
Sntb2
Rnf185
Glb1
Bub3
B2m
Sh3pxd2a
Bicd2
Itgb3
Cyb5r1
Cep250
Sin3a
Zfp296
Rassf1
Plekhh2
Ykt6
Smu1
Rock2
Rabgap1
MSTRG.4125.2
Wdr5b
Glmp
Atp6v1e1
Slc12a6
Postn
mt-Nd4l
Atp13a3
Bri3bp
Sar1a
Ubn1
Parp14
Pitpna
Med30
St13
Tpm3-rs7
Ndufs2
Casd1
Zfp781
Dzip1
Atp6v0a1
Asb15
Ccdc89
Abcc5
Sh2d4b
Nol10
Slc22a21
Arhgef12
Cdk2ap1rt
Madd
Tsc2
Rev3l
Taf9b
Cul3
Chmp6
Pi4ka
Slc38a2
Rasa1
Dcdc2b
Trabd2b
Wnt5a
Ube2z
Fam185a
Xpa
Rwdd1
Hprt1
Kif5b
Endog
Cdc20
Trim12c
Pex26
Lrch3
Cln5
Anp32e
Plekhh3
Baz1b
Adgrd1
Actl7a
Hjurp
Hivep2
Mbd4
Tsc22d1
Paip2b
Kctd7
Atp6v0c
Apln
Akna
Acp1
Popdc3
Tmed9
Zfyve26
Setx
MSTRG.18854.2
Rpl12
Rps25
Fer
Gdf7
Naa60
Kars1
Zbtb17
Gorasp2
Pls3
Nudt21
Atp2c1
Ilf2
Hmgb3
Man2c1
Inafm2
Ing3
Son
Tbc1d4
Or4f14d
Armh3
Atp11c
Aimp2
Coq4
Cinp
Suox
Zfp938
Mlc1
Trmt6
Zfp456
Ddr2
Dhx58
Cubn
Dcaf4
Pacs2
Kdm6b
Gosr2
Cacna1a
Snap23
Atxn7l3b
Pramel43
9430038I01Rik
Champ1
Atpsckmt
Phykpl
Mrpl47
Denr
Cnot9
Fth1
Mab21l1
Ube2d2a
Tuba1c
Snrnp35
Cdca7l
Adamts10
Kcnma1
Ttf1
Pdap1
Tshz1
Disp2
Gfra1
Foxo1
Egln3
Nfx1
Tmem132b
Hpse
Cdh11
Rpl36al
Cntnap1
Cdv3
Cemip2
Nsun2
Psmd7
Fam53b
Lrp2bp
Usb1
Hgh1
Tbx6
Srfbp1
Hdac5
MSTRG.3512.1
Vrk3
Zscan25
Zmym6
Onecut2
Clcc1
Zfp27
Rpl3l
Racgap1
Nostrin
Dnajc27
Ywhae
Acsl3
Sbsn
Mgat4b
Cep162
Acot4
Taok2
MSTRG.15051.2
Cdc37
Scamp3
Nans
Taf1
Pck2
Gm20604
Mrpl9
Stk39
Kmt5c
Fosl1
Spred1
Samd8
Ncoa4
Srsf9
Ipp
Grn
Ifi211
Iws1
Ociad2
Anxa3
Btbd1
Lpin2
Fstl3
Klhl9
Coq10a
Jakmip3
Cops8
Capn6
Rab33b
Abcd2
Ehd1
Rab1a
D3Ertd751e
Llph
Zfp458
BC024063
Grwd1
Apeh
Tpra1
Arl6ip4
AA986860
Lyar
Itih2
Atp10a
Ccdc59
Amd2
Gpr26
Ggcx
Coro6
Eva1b
Cops5
Traf3ip2
Slc25a26
Fbxl16
Stxbp4
Ier3ip1
Fgf11
Rlf
Esm1
Tubb4b
Ifit3b
Eif3b
Senp8
Pafah2
Rtn4ip1
Pign
Rabggtb
Rhobtb3
Ube4b
Irf5
Ppm1a
Hspa1a
Gabpb1
Cpt1c
Mier3
Ttll12
B4galnt1
Tasp1
Plxnd1
Svop
Optc
Mrps5
Mrps27
Asah1
Psmb2
Commd10
Ap2a2
Slc41a1
Gabarap
Ruvbl2
Nrp2
Trim23
Dpy19l1
Vcpkmt
Mideas
Ephx1
Zc3hav1
Erhrt-ps
Ly6g5b
Etf1
Cep135
Sigmar1
Gm5148
Osbpl8
Rpl10-ps3
Ola1
Bfsp1
Slc4a4
Wdr35
Eno2
Top3a
Chmp1b2
Zfp60
Srsf2
Plek
Ddx3x
Hsph1
Rpl24
Eif2a
Dync1h1
Hps4
Bclaf1
Kif2a
Exosc9
Nipal1
Bub1b
Poldip2
Foxj2
Tpd52l1
Ptprv
Irgm1
Zfp114
Fn1
Nit1
Gm10033
Psmd14
Chchd6
Park7
Akap17b
Tti1
Rab21
Grk3
Retreg2
Slc16a5
Resf1
Ralgapa1
Mrpl50
Bach2
Cspp1
Pttg1
Ptpmt1
Ring1
Grb2
Rps16
Neu1
Sumf2
Iqgap2
Hyal1
Ddx6
Psmc5
Fbxl6
Zfp516
Fuz
Tlnrd1
Ddx52
Pcyox1
Pop4
Dpp7
Itgb5
Itga7
Pfdn6
Tamalin
Slc7a5
Tpm4
Dennd1b
Stat2
Adamtsl3
Utp18
Ptp4a2
Lmo7
Ddx10
Mis18bp1
Rpl22
Igfals
Tnnc1
Csnk2b
Ralgapb
Apbb1ip
Fas
Derl2
Nf1
Rbm17
Apaf1
Gjb4
Usp18
Nedd4
Surf6
Zfp992
Ube2c
Ranbp3
Maf
Slc19a1
Canx
MSTRG.9192.2
Pcif1
Kirrel1
Megf8
Eif2b3
Slc7a6os
Cplx2
Bicral
Nid1
Thoc7
Pfdn2
mt-Nd6
Ypel2
Zfp369
Txn1
Notch1
Neo1
Rtf2
MSTRG.16800.13
Pptc7
Erbin
Ivd
Plekhg5
Tm9sf3
Ehd2
Tmem253
Sar1b
Zfp820
Gbp7
Tnn
Xpo6
Septin5
Strip1
Ppp1r18
A430033K04Rik
Ncl
Necab3
Mab21l3
Gpx1
Fbxo32
Srrm1
Abcb11
Ppm1h
Nars2
Bod1l
Tmf1
Pusl1
Tut4
Stxbp1
Gimap9
Prss53
Eif1ax
Tdg
Apba3
Dedd2
Rreb1
Wdr89
MSTRG.5031.1
Golph3
Prpf31
Fermt2
Ppp2r3a
Pex14
Rps17
Colgalt1
Uqcc2
1810062G17Rik
Ccdc47
Ipo8
Nt5c3b
Ints4
Zfp839
Fbxo48
Zc3h15
Rab25
Kat7
Noc4l
Tsc22d2
Rhod
Vps52
Camta2
Il13ra1
Pin4
Zfp324
Psmf1
Zfyve1
Zscan22
Zfp959
Chd9
Gon4l
Pi4k2a
Trp53
Trir
Dnajb14
Serpine2
Actr1b
2310011J03Rik
Gsn
Atxn1
Rhoc
Tsn
Wipi1
Fbh1
Manbal
Vps4b
Zfp932
Anp32a
Micall2
Zkscan14
Impdh1
Rhob
Ergic2
Iqch
Ccnt2
Slc35a5
C4b
Zfp874b
Garin1b
Copz1
Ap3d1
Ttbk2
Cbx6
Stxbp5
Nbr1
Maged1
Sertad1
Pcbp1
Eif4ebp1
Odf2
Wdr77
A130010J15Rik
Cdyl
Zfp287
Rps23
Rpl10a
Abt1
Slc39a3
Exoc4
Exoc3l4
Ccdc142
Stimate
Lepr
9930021J03Rik
Zfp142
Nip7
Mtmr3
Ruvbl1
Oasl2
Ccl9
Tmem150a
Manea
Trnt1
MSTRG.8340.5
Arl5b
Bbs1
Eif1b
Rb1
Pmf1
Nfil3
Ssrp1
Rimoc1
Eif4h
Eps8l3
Syt7
Cfl1
Eif3i
Haus2
Gaa
Xpnpep1
Hnrnpa1
Gtdc1
Igsf10
Rabif
Peg12
Carm1
Baz2a
Tnfrsf9
Rps18-ps6
Ccdc171
Pcyt1b
Dolpp1
Gopc
Wdpcp
Ptpa
Zfp12
Rabl3
Mrps30
Map1a
Ccdc25
Tmem120a
Eepd1
Nelfa
Pus1
Mcmdc2
Ddx23
Ptpn18
Dnajb2
Gatm
Rnf4
Gm53012
Bhlhe40
Rpl35rt
Rps6ka4
Pym1
Cxcl12
Atp5f1a
Rpl7l1
Rhoa
B4galt2
Rpl37
Oxnad1
Kbtbd7
Ppp2ca
Ube2j1
Lrp8
Faxc
Taok1
Stk40
Sec63
Phc2
Helz
Zbtb44
Washc1
Hmgxb3
Kdm4c
Ikbip
Zfp712
Synj1
Zfhx2
Chmp5
Tbc1d17
Ddit4l
Mme
Rnaset2a
Atad3a
Plcb1
Agfg1
Ythdf3
Psmd9
Vapa
MSTRG.689.1
Dgcr6
E2f4
Gpr108
Degs2
Trp53bp1
Six1
Smn1
Dph3
Rps12
Rsph3b
Cnppd1
Thap2
Rfxap
Herc2
Rph3al
Dgat2
Slc25a24
Orc2
Greb1
Ak6
Wdr5
Gmeb1
Podn
Stn1
Wdr36
Zrsr2
Prpf4b
Fbl
Prdx3
Eif5a
Dtx3l
Rnpep
Npat
Mtf1
Pnp
Sema4d
Dym
Smpdl3a
Prkce
Slx9
Washc2
Ubqln2
Cyc1
Cdk19
Ganab
Phf21a
Kmt2a
Hmga1b
Psap
Usf3
Wdr97
Ppm1g
Lsm12
Coq7
Coro1b
Snrpd2
Cox5b
AU040320
Stk24
Nol9
Amot
Zc3h10
Inafm1
Uqcrc2
Kctd18
Ikbke
U2af1
Zfp248
Bbc3
Atp6v1a
Uevld
Ddx56
Gm7072
Prelid3b
Cald1
Mlec
Wdfy1
Mt2
Pgp
Npm3
Lmntd2
Zscan29
Kcnj12
Phf20
Acta1
Tgs1
Nol7
AI182371
Nop16
Etnk1
Vps36
Pde7a
Plk1
Ssu72
Klhl20
Casp8ap2
Parvg
Fstl1
Cox5a
Ifi35
Tomm20
Cstf1
Herpud2
Sptlc2
Lysmd3
Zfp740
Ankhd1
Cggbp1
Gpc1
Sdad1
Arc
Hdgfl2
Trappc8
Rraga
Gatad2a
Exosc3
Aimp1
Chic1
Fat4
Otulin
Gstcd
Ap1g2
Arid4a
Fryl
Etv5
Gtpbp4
Emg1
Bmi1
Sh2d1b1
Kmt2c
Ndufa4
Ccdc157
Plod2
Prr12
Lrrc4c
Vps41
Txndc17
Smim36
1700003F12Rik
Fbxw10
Ccdc85c
Csrp2
Ppbp
Fabp5
Nup62
Ndufaf2
Eif2s3x
Ppp2r5a
Cenpv
Med21
Tmem117
Ccdc141
Hap1
Selplg
Artn
Arfgap1
Gab1
Abhd12
Vwce
Ldlrap1
Cfh
Lrguk
Polr2h
Ccdc77
Amd1
Patz1
MSTRG.21917.11
Zfp40
Adam32
Dnajc6
Chst12
Mphosph6
Tigd4
Ythdf2
Ptk2
Plxnb2
Rapgef6
Mmp23
Timm44
Shroom3
Pde1c
Tagln2
Kpna2rt
Vrk1
Uhmk1
Hmga1
Ncor1
Drap1
Pla2g12a
Ptn
Fkbp3
Zfp418
Eea1
Carhsp1
Ccdc88a
Dus4l
Spats2
Arcn1
Zfp945
Tia1
Ppp6r1
Atg101
Ndufs4
Wnt9a
Mta1
Pkn1
Kidins220
Pank1
Eif4e
Sdc4
Cklf
Ankrd44
D6Wsu163e
Smim3
Wrn
Rrs1
Mrpl33
Eda2r
Zfyve16
Fbxw8
Emilin1
Csad
Mfsd14b
Ccdc159
Gng12
Lasp1
Rhpn1
Numa1
Evl
Ncs1
Knstrn
Yipf4
Mrps26
Dhcr24
Rusc2
Klhdc2
Lrrc40
Dhps
Prkcg
Ctf2
Il1r1
Ro60
Eef1a1
Rsl1d1
Areg
Clu
Scarb1
Stip1
Zfp11
Arf2
Itsn2
Gm5617
Usp33
Abca8b
Ints13
Calhm5
Ciart
Birc6
Zfp260
Zfp952
Gbp8
Zfp638
Chpf
Cmah
Slc35f5
Rexo1
Aurka
Elp6
Hnrnpab
AI987944
Mphosph8
Gins3
Siglecg
Kif22
Fam120a
Ggnbp2
Nrp1
Prdx5
Scarb2
Pak4
Gtpbp6
Arsk
Ccdc18
Maff
Rmnd1
Emx2
Efnb2
Mxd1
Ddah1
Cog4
Cpt1a
Megf9
Huwe1
Lpin1
Gbp3
Calm1
Tbl3
Epb41l2
Tmem258
Tatdn3
Uggt1
Tatdn1
Exosc10
Rpf2
Bok
Fndc3a
Zfp760
Myo5c
Ccr10
Wdr91
Smc4
Mrpl48
Zfp566
Zfp563
Tbc1d7
Scfd1
Psmg3
Dnttip2
Oxld1
Ccdc93
Adam19
Rala
Focad
Washc4
Aldh4a1
Ulbp1
Txnl1
Ice2
Sapcd2
Zc2hc1a
Chchd3
Vps26a
Trnp1
Bdh2
Naa25
Cdkl1
Gnb1
Ptprcap
Grk2
Arl4d
Stard3
Trafd1
Slc9a9
Abca9
Phf20l1
Abracl
Il20rb
Sh3d19
Keap1
Arhgef19
Vmn1r43
Sash1
MSTRG.5659.2
Rpl9-ps6
Rnf169
Zyx
Fhl2
Mrpl30
Snx19
Med23
Aftph
Fam118a
Rprd1b
Pkmyt1
Cdca5
Tsc1
Ifngr2
Wdr93
Fads3
Elk3
MSTRG.19609.3
Bicdl1
Npm1
Ccdc28a
Rabggta
Bckdhb
Zfp746
Atp6v1c1
3110082I17Rik
Myl6b
Zfp410
Fbxo30
Traip
Pik3r1
Trp53inp2
Ccdc9
Pnpla6
MSTRG.14102.1
Rab3il1
Nbeal1
Dgcr2
Slc25a35
Steep1
Gm10488
Eif4a1
Gm7324
Dlx5
Tnrc18
Dnmt3a
Gm15097
Abcd1
Necap1
Sacm1l
Ppm1d
Lrrc28
Strn3
Srp68
Gm4924
Stx16
Tmem209
Cop1
Smyd5
Zfp551
Dpy30
Cdhr1
Rab40c
Gpr15lg
Rps21
Smim38
Gmps
Ap3b1
Ppfibp2
Hsd17b12
Clvs1
Zfp747
Zfp942
Cpd
Pdia3
Ppm1k
Vti1a
Polr3f
Rhbdd3
Cyp4f14
Maged2
Smcr8
Zfp975
Tnrc6a
Polr3c
Sapcd1
Coro1c
Rp2
Klhdc8a
Hnrnpu
Hira
Ofd1
Gripap1
C1qtnf6
Psmd3
Zfp758
Tmed8
Igf1r
Exosc5
Wwtr1
Dvl2
MSTRG.9016.2
Ccdc85b
Noc2l
Nxt2
Iffo2
Mul1
Adck2
MSTRG.19356.76
Kif13a
Cd2ap
Chmp7
Gabrr2
Bola1
Pomk
Polr1g
Mfsd13a
Fbxl18
Mtm1
Ankrd50
Mfsd4a
Tap2
Myh10
Pcyt2
Ccdc137
Gnpda1
Abcd3
Akap13
Ddx59
Pcnx4
Ndufv3
Gse1
Ifi204
Nup37
Wdfy3
Zfp46
Runx1t1
Mrto4
Pdpk1
Rps27a
Txndc9
Slc38a7
Rtn4r
Tmem17
Glmn
Nol11
Ddx49
Supt20
Blzf1
Rnf10
Araf
Rrp15
Srpk2
Rps23rg1
Cystm1
Sesn3
Prdx6
Pfkfb2
Cars2
Bcar1
Dtd1
Ccm2
Stard13
Stat1
Bag6
Map4k3
Ublcp1
Fam210a
Acot11
Trmt112
Oxa1l
Nle1
Btf3l4
Slc27a3
Tec
Pole3
Thsd1
Sema3d
Col11a1
Yae1d1
Pomt1
Lnpep
Mrps23
Rnf215
Vps26c
Picalm
Epha10
Ribc1
Pycard
Crebbp
Tfb1m
Inpp5e
Cdkn1b
Strn
Nyap1
Mrpl15
Psmd8
Pgrmc2
Plcb4
Lpcat3
Ddrgk1
Arhgap35
Marchf8
Myadm
Kat2b
Ager
Eif2b5
Tnnt3
Vps35l
Ephb4
Cndp2
Prrc1
Ppp1r13l
Basp1
Rps29
Clns1a
Slc39a10
Tnfrsf12a
Marchf6
Tex35
Sfxn4
Ccdc12
Adh5
Adam17
Scn1a
Fxr1
Plb1
Zbtb22
Hykk
Polr3g
Slc25a38
Poglut3
Pithd1
Slc25a46
Kifc2
Rimbp3
Cbx4
Sephs1
Lhx1
Cnst
Tmem276
Catip
Cmtm4
Tspyl2
Nucb1
Fbrs
Rfx5
Abcg4
Lgr5
Dmtf1
Timp2
Mroh6
Apold1
Wdr43
Clcn2
Rtkn2
Stk36
Gnl3l
Ccnj
Fyn
Cyren
Sp2
Atf1
Supt3
Bcl6
Dtnb
Ormdl1
Tle6
Ccnq
Dcp2
Efna5
Klhl28
Timm10
Psmd1
Lacc1
Lynx1
Stradb
Zfp687
Ggt7
Acbd5
Esco1
Edn1
Arih2
Psmd4
Gask1b
Ak2
Vsig10l
MSTRG.13035.8
Ndufb8
Sgsh
Apmap
Setd2
Itga2
Cobl
Nom1
Dynlt2b
Krr1
Rad1
Loxl1
Tubb6
Rab20
Ufm1
Tbc1d24
Casp6
Glb1l
Slc17a6
Cdc5lrt7
Atg2a
H2-T24
Meox1
Xrn2
Pkd1
Aldh18a1
Zswim8
Tmem62
Pcgf5
Col8a2
Bcl2l13
Prag1
D2hgdh
Msrb1
Gadl1
Klhl7
L1cam
Idh2
Eml4
Sae1
Pim1
Ank1
Npcd
Ifi27l2b
Ttyh2
Ripor2
Rabgef1
Snx13
Zmynd10
Gapdh
Jak2
Neurl2
Rap1gds1
Gramd4
Cct5
Rras2
Rasgef1b
Ccdc96
Tshr
Slc49a3
Mon2
Asic1
1810055G02Rik
Dlg2
MSTRG.8107.4
Tmem30a
Grsf1
Spen
Shc1
Fez1
Metrnl
Zzz3
Abl2
Pank4
Tusc2
Pfdn1
Pde10a
Kcnk2
Epb41l4a
Kitl
Cfap53
Ubtd1
Lysmd1
Smim18
Ddx17
Fgfr3
Klhl33
Vwa8
Tmbim4
MSTRG.12199.28
Serpinh1
Rpl31
Mlst8
Cdc42ep3
Fam177a2
Plp2
Dcun1d2
Rbm47
Myl10
Bscl2
Pgap1
Ms4a4d
Ccdc91
Rpl27a
Snrpf
Fkbp1b
Nexn
Adam10
Dcaf13
Golim4
Fam111a
Cabp1
Abhd8
Slx4
Rps19
Tex22
Ago3
Rexo5
Eif1ad8
Brix1
Ppp2r2d
MSTRG.5657.1
Iqck
A4galt
Fxn
Btd
Serac1
Bcl10
Fbxo38
Mn1
Platr25
Vsig10
Gnl1
Sntg1
Fra10ac1
Tgm2
Vill
Shq1
Sars1
Map4k5
Parp12
Heatr5b
Glce
Arhgef7
Slc12a7
Csnk2a2
Xdh
Cct8
Chrna4
Krt7
Aprt
Fam177a
Maz
Scrn1
Ddx21
Mycbp2
Cdc42se1
Ywhah
Polr1d
Fbf1
Als2cl
Twf1
Atp2b1
Slc49a4
Osbp2
Pip4k2c
Ppp2cb
Cd200r4
Snrnp25
Eya1
Itga10
Farp1
Rplp2-ps1
Rpl14
Rtn2
Trim16
MSTRG.21898.1
Zfp433
Ostm1
Rps9
Rho
Zfp426
Gm20449
Eif4b
Gjb5
Ddx54
Pop7
Mogat2
Rbbp8
Rps10
Six2
Galnt13
Krt42
Drg2
Nmnat2
Or2h1
Myrfl
Caprin2
Gm49450
Babam2
Elob
Snrnp70
Src
Faap24
Sag
Pitpnb
Cenpa
Erf
Fam222a
Mmp14
Rps18
Plxna2
Mical2
Zfp213
Dab2ip
Inpp5a
Ptprk
Elovl1
Ncoa2
Ciapin1
Srgap2
Tnrc6c
Rigi
Zfp54
Chp1
Dhx33
Kmt2d
Efr3a
Ntaq1
Utp14b
Unkl
Pcgf1
Wdr70
Xylt2
Plaat1
Anp32b
Tma16
Ssr4
Uba52
2410002F23Rik
Cimap1c
Zfp474
Rab7
Ddx39b
Irs1
Cpne3
Smim5
Pabpc5
Rpl32
Slc35g1
Eif2s1
Golph3l
Stxbp3
Rnft2
Tiam2
Mindy1
Psat1
Dhcr7
Afmid
Mosmo
Gm3055
Gtf2f2
Kctd11
Pde1a
Dera
Nudt13
Slc36a4
Pheta2
Lrrn2
Kcnk13
Aatk
Zfp946
Ppp1r7
Lhx8
Klhl42
Pes1
Lrrk2
Nubpl
Oaf
Uvrag
Mvb12a
Ccdc28b
Mrpl58
Aplp2
Polk
Fanci
MSTRG.22244.12
Ptdss1
Capns2
Plekha1
Epb41l1
Fbn2
Fam83e
Zpr1
Klhl30
Kctd6
Ccnh
Magea9
Scara5
Gpx4
Trim7
Sox7
Dbn1
C330018D20Rik
Ebna1bp2
Kcnt2
Vldlr
Tnfaip1
Pdss1
Rgmb
Zbtb5
Zfp560
Nfya
Tnrc6b
Drc3
Tsr2
Sfr1
Palld
Rplp2
Emilin2
Fars2
Nifk
MSTRG.8364.5
Csde1
Chid1
Tab1
Nbea
Zfp790
Pgap6
Dbil5
Asphd2
Dbndd2
Polr3e
Tbc1d13
Jmjd8
Taf2
En1
Rhd
MSTRG.5537.1
Cyb561a3
Prkg2
Plac8
Nf2
F8a
Mepce
Tmtc1
Vmn2r96
Map3k3
Pus7
Zfp994
Mx2
Ccdc188
Nfat5
Hoxb9
Amz2
Trim3
Ryr2
Gdf6
Ubr2
Tmem231
F2r
Alkbh7
Thoc2
Pfdn4
Zfp955a
Opa3
Apoo
Tspan9
Kif3a
Arpc5
Akap8l
Cd28
Dgka
Gcdh
Sap30
Foxa1
Zbtb6
Riok1
Serpini1
Dtnbp1
Pigb
Lsm11
Alox12
Nop56
Dnhd1
Dmxl1
Ogfrl1
Tarbp2
S1pr1
Raly
Sord
Usp6nl
Dcun1d4
Msmo1
Rnf113a2
Dnah10
Speer3
Gm42669
Osgep
Msantd2
Klhl24
Suclg1
Ndufc2
Nosip
Ube2srt
Cnnm2
Ccnk
Eif3e
Rrp1b
Pcbd2
Itih4
MSTRG.18137.12
Zfp646
Gpatch8
Wdr6
Ptrh2
Tmem248
Kcnab3
Dph5
Hapln3
4930523C07Rik
Irag2
Depdc5
Ggn
Srp54c
Dctn6
P2ry1
Wdr24
Rab14
Gm8127
Sytl2
Trim34a
Prss48
Cfap298
Utp15
Zfp367
Hars1
Prss36
Iqsec1
Ifit3
Mtus2
R3hcc1
Slf2
Nmd3
Hydin
Pgam5
Adgra3
Acat1
Neurl3
Mettl3
Dlg3
Anxa1
Rasl10b
Naa15
Crot
Cdc34
Shb
Nfe2l2
Cd300lb
Nus1
Acot9
Asb1
Kansl1
Lbh
Smad5
Tprkb
Dab2
Flad1
Cd200
MSTRG.22213.3
Mex3d
Zfp444
Ptk7
Slc43a3
Smndc1
Pld3
Cic
Cry1
Puf60
Cep70
Parp2
Zfp131
AW146154
Mrps25
Rae1
Prrc2c
Zfp362
Pkp2
Tafazzin
Fam13c
Arv1
Spsb3
Bola3
Spns2
Trim26
Ctu1
Adgrf4
Sync
Ncbp3
Mau2
Chchd2
Vps72
Zfp33b
Gipr
Ptpn5
Zfp236
Plekha6
Dnajc8
Spns1
Eif3c
Plekha5
Vmn2r43
Mcoln2
Trappc12
Teddm1b
Nr2c2ap
Tm7sf2
Vmp1
Mrpl2
mt-Nd4
Lhx9
Col4a5
Qdpr
Rmi1
Zfp526
Tnfsf13b
Morn4
Klra4
Rnf41
Aldh3a1
Mapkapk3
Psmd12
Car15
Pramel45
Myoz3
Upp1
Dop1a
Gin1
Csmd3
Plekha8
Polr2m
Amt
Pals1
Pik3r3
Tsga13
Itpr1
Pcolce2
Grpel1
MSTRG.296.1
Usp9x
Rsl24d1
Pcnx3
Ahsa2
Tmc3
Frmpd1
Mroh8
Eif3d
Cryab
Aqp1
Pum2
Tapbp
Pogz
Rpl36a
Fcrlb
Minpp1
Ube3b
Grina
Mgat1
Irf6
Igfbp2
Zfp607b
Tnni3
Afg3l1
Habp4
Cyp4f18
Mest
S100a4
Alx1
Pik3c2a
Als2
Hdgf
Kansl3
Nnt
Tnfrsf11b
Il17re
Map2k6
Dars1
Slc25a5
Rtp4
Zfp1007
Zfp119a
Gtf2h3
MSTRG.19356.61
Cdan1
Cdc42ep5
Atg14
Thbs1
Cwc22
P4ha3
Ubfd1
Mfn2
Cdk1
Zfp1010
Arhgef25
Psmb3
Tsen54
Zfp956
Fancl
Slc37a4
Bin1
Zfp974
Nfib
Shroom1
Rad18
Zfp217
Acad9
Gm20708
Abcb1b
Rgl1
Snx6
Uts2
Gpr152
Six5
Smarcal1
Sacs
Tanc1
Abtb2
Plp1
Kifap3
Srp19
Erich1
MSTRG.22295.10
Msi2
Adamts4
Gps1
Dhdh
Alyref
Qtrt1
Fmn2
Rbbp6
Smpd4
Pdgfra
Mfap1a
Tmem41a
Cyb5r2
Ttbk1
Sbk1
Pard3b
Snx17
Foxf2
Mapk6
Ndufa1
Mdm4
Pwwp2b
Rin1
Kdelr3
Ubap2
Tmem44
Tyk2
Ric1
Hnrnph1
Pank3
Adamtsl4
Tifa
Trib2
Mak16
Nr4a3
9330159F19Rik
Zfp677
Rasip1
Aanat
Katnal2
Acvr1b
Polr2f
Zfp14
Tjap1
Mpz
Eri2
Qng1
Tut1
Mad2l1bp
Ttll1
Il11
Wdr7
MSTRG.20203.1
Spp1
Vps13a
2810021J22Rik
Lsm10
Cnot6l
C1qbp
Nup133
Synpo
Rtn4
Ptdss2
Acp4
Rpl30
Ifnlr1
Ccdc86
Rpl26
Pbdc1
Pkia
Khnyn
Camsap3
Rab3b
MSTRG.20339.5
Muc2
Gas6
Nfe2l1
Tcf19
Clmp
Med13
Yeats4
Zfp61
Slc25a28
Zmynd8
Nedd1
Sfi1
Tmem94
Sh3gl1
Elovl7
Ttll9
Col2a1
Snx24
Sde2
MSTRG.2605.17
Tpst2
Mphosph10
9930012K11Rik
Cdca3
Cnnm3
Dcun1d3
Tufm
Polr1f
Adamts14
Pmpca
Ptgr1
Ubap2l
Uba6
Cables2
Zfp235
Ankrd1
Lrrc23
Mthfsd
Nol12
Mcub
Zfp729b
Med16
Aqp2
Txlnb
Hnrnph3
Tspan31
Dnajc2
Surf4
Mto1
Hk2
Sugp1
Pcdhgc4
Gprc5a
Fyttd1
Cwf19l2
Trip6
Adpgk
Rplp1
Auts2
H2-T27
Acox1
Mast3
Slc16a9
H3c11
Rcc1l
Recql5
Tead2
Card6
Togaram2
Pcdhb16
Epm2a
Get1
9130008F23Rik
Sort1
Rrp1
Dach2
Aunip
Nufip1
Trim12a
Pdcd5
Smarcd1
Col6a2
Pitpnm1
Mybpc2
Spag1
Hdac2
Csf1r
P2rx6
Pak2
Cbr1
Hspb8
Cetn4
Rft1
Uxs1
Wdr37
Tada2b
Tmem59l
Crkl
Arl4c
Fastk
Scd3
Ccs
Sh3glb1
Amer1
Uimc1
Slc29a4
Tut7
Rfc5
Creb3l2
Usp10
Rbm19
Mkks
Hoxc8
Skap1
Myo10
Gon7
Cmtr2
Set
2700062C07Rik
Apex1
Strada
MSTRG.6460.1
Gnaq
Abat
Cbr3
Hmg20a
Eef1akmt3
Map3k7cl
Lrrc51
Trim56
Dhodh
Prdm4
Ifi27
Ccl17
Robo3
Arhgap24
MSTRG.21506.2
Pde6d
Erap1
Gbp6
Rhoj
Ndufa9
Zfp275
Vasp
Bag3
Rbms3
Slc44a2
Mier1
Lrfn1
Mdh2
Cyp20a1
Sec13
Zfp174
Oxsr1
Gosr1
Fam83h
Slc35a4
Slc35d1
Wdr46
Tmem175
Atf2
Ckap2
Gdi1
Limk2
Nkg7
Zbtb20
Fastkd3
Pcmtd2
Msto1
Mib2
Nynrin
Kdm1a
Hnrnpa2b1
Spata2l
Alcam
Ift122
Zfp143
Calr3
Kat6b
Tmem131
Ndufb9
Sgk3
Arl8a
Wnk4
Tmem120b
Hes7
mt-Atp8
Nup214
Snx18
Zfp318
Papss2
Grem2
Nherf1
Rnf121
Ccnf
Dgat1
Nhp2
Golga4
Rbbp5
Tmem127
MSTRG.4534.3
Gm8247
Rpl19
Crebrf
Tsfm
Kif6
Cpxm1
Riok2
Npb
Nup54
Duox2
Zfp169
Pdcd7
Higd2a
Sptbn4
Gsg1
Upf3a
Map4k2
Syngr2
Glrx3
Ahcyl1
Otud6b
Sptbn1
Hcfc1r1
Gpr65
Ltv1
Slc22a4
Slc6a9
Dhx37
Lmx1a
Sec22c
Plekhs1
Tmem274
Pcdhgb1
Armcx1
Cetn3
Hpcal1
Slc7a2
Pals2
Zfp276
Zfp319
Gm13279
Itfg1
Nucb2
Rpl23
Kctd17
Sp6
Prpf8
Usp38
Clmn
Zcchc10
Pip4p2
Smim14
MSTRG.8552.3
Map3k2
Nsun6
Zfp108
Trmt61a
Smim10l1
Mus81
Peak1
Atxn7l2
Gm14399
Dph1
Wls
Nceh1
Phf3
Taf1d
Isg20
Proser2
Or10v1
Ptpn4
Dpcd
Ranbp2
Otub1
Arid4b
Mrpl1
Prss12
Shmt2
MSTRG.13035.3
Tbxa2r
Htr2b
Ube2b
Spn
Foxred1
Nr1h2
Scx
Top3b
Phldb1
Clock
Slc35b4
Zfp780b
Mrpl3
Bin3
Pprc1
Afg2a
Usp14
Mad1l1
Pdgfd
Zfp329
Slc39a11
Nolc1
Cdk18
Slc25a32
Tbcd
Reep5
Garem1
Or4f62
Phospho1
Slc16a1
Haspin
Zfp868
Trmt10a
Ncoa7
Ormdl2
Tbca
Stag1
Rela
Pard3
Nek4
Mrps22
Hmcn2
Cox18
Arf1
Zfp268
Rps5
Prp2rt
Far1
Ccdc174
Cant1
Cmss1
Sobp
Ifih1
Tnfrsf14
Marf1
Mettl9
Aox3
Ampd3
Pycr2
Arhgap29
Rnf26
Bnip2
MSTRG.18137.14
Mospd2
Ube3a
Metap1d
Gjb3
Rab40b
Sned1
Ndufb7
Grin3a
Actr2
Ddx24
Pla2g5
Tob2
Trps1
Sidt2
Flrt3
Stbd1
Cox6a2
Pik3r4
Lrrc4b
Parp9
Myo1e
Ar
Pla1a
Zfp160
Ubqln4
Nid2
Ewsr1
Wnt11
Kcnip2
Zfp605
Slc35a3
Fgd1
Gng10
Guk1
Arhgap22
Eif5
Cntrob
Rbm25
Hsf2
Max
Taf5l
Trem2
Map1lc3b
Bcl7b
Med1
Map3k4
Dnai7
Lrrc58
Zfp438
MSTRG.8834.6
Fsd1l
Wars1
Elmod3
Hoxc6
Chd8
Cramp1
Acbd3
Trim11
MSTRG.10157.2
Aco2
Lrrc20
Plekhg1
Zfp84
Brpf1
Rgs20
Glis2
Actr3
Med31
Cops6
Prmt6
Tomm6
Tnfrsf21
Scmh1
Lpcat4
Nabp1
Rest
Ptpn14
Nepro
Trib3
Rcc2
Kbtbd6
Rprd2
Tgfbrap1
Cnot11
Gm49395
Akt1
Zfp78
Foxq1
MSTRG.9016.3
Lama1
Inpp4a
Pcdhb7
Zc3hav1l
Il4ra
MSTRG.8107.2
Hycc1
Rnf186
Zc3h18
Ube2g1
Hmgcs2
Vip
Mpi
Abtb3
Sms
H2-Q4
Sec62
B9d2
Jade2
Usp34
Drp2
Tgfb3
Nr4a2
Zbtb37
Tnk2
Zfp799
Plpp1
Fam234a
Tspyl1
Rpl28
Heatr5a
Unc93b1
Alg2
Zfp770
Metap2
Pigp
Dnaaf4
Isoc2a
Fbxl20
Nop58
Cks1b
Exd1
Atg12
Pdcd4
Cotl1
Spcs3
Fignl2
Retreg1
Gcsh
Vhl
Sil1
Rcc1
Phkb
Cttnbp2nl
Emp3
Zfp639
Chst14
Pcnx
Per3
Dgkh
Heatr3
G3bp1
Cdk6
Gca
Barhl1
Med27
Sart1
Zim1
Tmem67
Hars2
Gja1
Nedd9
Smarcb1
Gtf2i
Snx32
Tmub2
Fdxr
Col3a1
Akap12
Zfp944
Klf13
Spata24
Blvra
Dda1
Mrpl20
Srl
Mtmr14
Rc3h2
Arpin
Uap1
Il17rc
Nupr2
Adgrl2
Cpsf3
Rpl21
Afap1
App
Kti12
Antkmt
Entpd3
Ankrd10
Rhot1
Rpl7a
Shmt1
Pygb
Helb
St3gal5
Timm8a1
Eps8l1
Or5m3b
Abcf3
Tars1
Iqcg
Arhgap19
Cul7
Clec4a1
Dnajc19
Arhgdia
Fam193b
Serbp1
Usp36
Prr5l
Znhit1
C8g
Mmut
Tipin
Prmt5
Nsf
Esyt3
Ptpn21
Pin1
Lmbrd2
Socs5
Fhip2a
Cfap157
Tmem222
Kdm1b
E2f6
Mtrf1
Dnajc25
Man1c1
Spryd3
Gab3
Mrpl36
Fkbp5
Car13
Ugdh
Gulp1
Efemp2
Phaf1
Myorg
Ifit1
Disc1
Ulk2
Itga8
Efnb1
Os9
Camk2g
Eefsec
Atp13a2
H2ac11
Fkbp4
Siah1a
Iqsec2
Smarcc2
Prmt7
Cmas
Ttll2
Eif4a3l2
Timp1
Ino80
Rab35
Tmem106b
Bend6
Castor2
Mthfs
Tmem87b
Pias3
Fhl3
Gtf2e2
Dnajb1
Tmem97
Cd276
Aldh5a1
Itgad
Trim6
Ythdf1
Agpat5
Gspt1
Zfp954
Irgm2
Snx27
Ano10
Zmym5
Atrnl1
Ermp1
Itgb1bp2
Mark4
Gdf11
Tex52
Prune2
Klhl12
Tnfrsf25
Ahnak2
Lpcat2
Rbm39
Lhfpl2
Aldh7a1
Abca3
Tbc1d19
Ehbp1
Apobr
Vars1
Akr1b10
Stk35
Gid4
Zfp763
Alg5
Trmt10c
Gsdme
Gja8
H2az1
Rrm1
L2hgdh
Plekha7
Kctd9
Ap5m1
Insyn1
Zfp106
Gm44503
Xpr1
Amdhd2
Htt
Prdm15
Nes
Zfp365
Ptpn13
Mrps7
Lifr
Fam131b
Morn2
Napb
1600014C10Rik
Synrg
Rpap2
Ppp1r8
Mettl1
MSTRG.19502.3
Arsa
Elof1
MSTRG.15051.6
Rgma
Etfrf1
Tmem170
Sco1
Slc12a9
Cwc25
Mrps28
Pld1
Med26
Dusp8
AA467197
Siah1b
Klra6
Clint1
Parvb
Spire1
Rpl8
Terf2ip
Mrpl43
Rab34
Foxl2
Chchd4
Abca7
Abcc10
Abhd14b
Exoc8
Ndufa5
Klhl25
Smpd2
Lrrcc1
Psme2b
Sart3
Spint2
Gm4302
Zfp442
Malt1
Crbn
Klf2
Rpl15
Scube1
Mrps33
Kcnk4
Rel
Atf6
Zmynd11
MSTRG.943.3
Hipk4
Prep
Eif2ak4
Igip
Tnc
Cdkn3
Gdi2
Zdhhc24
Zfp788
Tiprl
Wtap
Fam237b
Bdnf
MSTRG.8340.1
Stx4a
Pmp22
Rbx1
Hexb
Tmt1b
Eci2
Ubxn2b
Mtrfr
Ubxn1
Glrx5
Esrra
Pamr1
Morc3
Tbr1
Psmc3
Supt6
H2bc11
Scp2
Lrrc8b
Nek6
Smurf2
Prpf40a
Cstf2
Prr7
Htra4
MSTRG.5657.20
Cpa4
Tmem151a
Cers5
Dnase1l1
Gtf3a
Aldh1l2
Alpk1
Tbrg4
Gtf3c1
Lyrm4
Mospd3
Tsr1
Sgsm3
Mrpl21
Rnd1
Mipol1
Steap3
Pbx3
Smpd1
Pa2g4
Madcam1
Slc50a1
mt-Nd2
Bace1
Thoc6
Fkbp1a
Arhgef39
Tmem238
P2ry2
Gba1
Abhd4
Purg
Tob1
Itch
Fgfr1
Brpf3
Vpreb1a
Hipk3
Cdr2l
Zfp930
Abitram
